# Supplementary material for: Identification of S1PR3 gene signature involved in survival of sepsis patients
Source: BMC Med Genomics. 2021 Feb 6;14:43. doi: 10.1186/s12920-021-00886-2 (PMC7866676; doi:10.1186/s12920-021-00886-2)
Supplement: Supplementary file 1 — Additional file 1: The list of S1PR3-related genes. [file 12920_2021_886_MOESM1_ESM.xlsx]

## Sheet: Supplementary Table 1
Genes
HEBP1
GNA11
DRD4
MAPK1
BDKRB1
PDYN
C5
PPY
CXCL6
GNB3
GRM6
GNB4
OPRD1
TAS2R8
TAS2R10
TAS2R7
TAS2R9
NPY
SPHK2
C3
S1PR4
CCR7
TAS2R3
TAS2R4
TAS2R5
GNG13
GNG11
GNGT1
GNAZ
MCHR1
GALR3
TAS2R16
ADCY7
SSTR4
NMUR2
HRH4
MTNR1B
APLNR
ANXA1
GABBR2
CCL21
CCL27
ADCY3
GNB5
GNAO1
GNA15
MAPK3
AKT3
NMU
POMC
KNG1
OPRK1
GAL
SSTR1
AKT1
GPR17
CXCR7
GNA12
ADRA2A
MCHR2
APP
ADCY8
GNAQ
CXCL13
SST
HTR5A
CXCR5
CCR2
CCR5
CCL5
CCL16
CXCL16
SSTR5
ADCY9
GNG3
CXCR1
CXCL3
CXCL5
PPBP
PF4
CCR1
F2RL1
ADCY1
GPER
OXGR1
GALR1
GNGT2
GNG8
PNOC
C3AR1
FPR1
INSL5
MTNR1A
CXCR6
GNB2
S1PR1
APLN
CXCL10
NMUR1
IL8
CXCL11
P2RY12
BDKRB2
HTR1E
P2RY14
ADORA1
CCL19
ADCY6
ADCY4
GNAI2
HTR1D
SPHK1
HTR1A
CXCR2
CHRM2
P2RY13
HTR1F
PENK
CCR8
TAS2R60
LPAR5
S1PR5
RXFP3
GALR2
NPW
SSTR3
NPBWR1
PMCH
CCR10
NPY2R
CCR4
NPB
PTGDR2
TAS2R42
GNG2
OPRL1
NPY5R
CCR6
FPR2
FPR3
HRH3
ADCY2
GNAI1
GPR18
GRM8
MBTPS1
C5AR1
RAC1
SAA1
PTGER3
HCAR1
SSTR2
CCR9
GRM7
SRC
CCL20
LPAR1
PYY
CCL28
NPY1R
DRD2
CXCL9
SUCNR1
GRM3
GNG4
AGT
RXFP4
CNR1
NPBWR2
GNAI3
HTR1B
LPAR3
GNG5
GNG12
AGTR2
CXCR3
GRM4
GNG10
PPYR1
CNR2
P2RY4
GNA14
NMS
GABBR1
CORT
GNB1
OXER1
GNG7
TAS2R1
DRD3
HCAR2
CCL25
TAS2R19
TAS2R31
TAS2R13
GPR55
GRM2
CXCL1
CXCL12
GNAT3
LPAR2
ADRA2C
TAS2R41
TAS2R40
CXCR4
ADRA2B
GPSM1
OPRM1
RLN3
RHOA
GNA13
TAS2R39
CHRM4
ADCY5
CASR
TAS2R50
CXCL2
TAS2R43
TAS2R46
HCAR3
CCR3
TAS2R20
TAS2R14
TAS2R30
TAS2R38
S1PR2
