# Supplementary material for: Identification of S1PR3 gene signature involved in survival of sepsis patients
Source: BMC Med Genomics. 2021 Feb 6;14:43. doi: 10.1186/s12920-021-00886-2 (PMC7866676; doi:10.1186/s12920-021-00886-2)
Supplement: Supplementary file 2 — Additional file 2: Co-expression correlation r values of S1PR3 with S1PR3-related genes. [file 12920_2021_886_MOESM2_ESM.xlsx]

## Sheet: Sheet1
Gene Symbol	Spearman R value
ADCY1	0.476692
ADCY2	0.384962
ADCY3	-0.117293
ADCY4	0.0932331
ADCY5	-0.0767206
ADCY6	0.593985
ADCY7	-0.0451128
ADCY8	-0.55188
ADCY9	0.512782
ADORA1	0.503759
ADRA2A	0.117293
ADRA2B	0.455639
ADRA2C	0.087218
AGT	0.533835
AGTR2	0.0421053
AKT1	-0.037594
AKT3	-0.0902256
ANXA1	-0.275188
APLN	0.234586
APLNR	0.560902
APP	-0.0075188
BDKRB1	0.36391
BDKRB2	0.569925
C3	0.206015
C3AR1	0.0330827
C5	-0.17594
C5AR1	0.0195489
CASR	-0.144361
CCL16	0.700752
CCL19	0.430075
CCL20	0.198496
CCL21	-0.240602
CCL25	0.493233
CCL27	0.505263
CCL28	0.368421
CCL5	0.037594
CCR1	-0.0406015
CCR10	0.231579
CCR2	0.141353
CCR3	0.0601504
CCR4	0.431579
CCR5	-0.0105263
CCR6	0.344361
CCR7	0.288722
CCR8	0.625564
CCR9	0.0962406
CHRM2	0.230075
CHRM4	0.282707
CNR1	0.487218
CNR2	0.574436
CORT	0.0887218
CXCL1	-0.00601504
CXCL10	0.198496
CXCL11	-0.31666
CXCL12	0.604511
CXCL13	0.308271
CXCL16	-0.0691729
CXCL2	0.279699
CXCL3	0.62406
CXCL5	0.0631579
CXCL6	0.0646617
CXCL9	0.0691729
CXCR1	-0.0255639
CXCR2	0
CXCR3	-0.0977444
CXCR4	0.145865
CXCR5	0.666165
CXCR6	0.415038
DRD2	0.230075
DRD3	0.231579
DRD4	-0.0466165
F2RL1	0.165414
FPR1	-0.231579
FPR2	0.24812
FPR3	0.518797
GABBR1	-0.0857143
GABBR2	0.333835
GAL	0.0466165
GALR1	0.261654
GALR2	-0.0781955
GALR3	0.479699
GNA11	0.348872
GNA12	0.102256
GNA13	0.118797
GNA14	0.395489
GNA15	0.124812
GNAI1	0.318797
GNAI2	-0.213534
GNAI3	-0.296241
GNAO1	0.473684
GNAQ	-0.378947
GNAT3	0.0849944
GNAZ	0.0691729
GNB1	-0.252632
GNB2	-0.521805
GNB3	-0.087218
GNB4	-0.251128
GNB5	-0.0691729
GNG11	0.16391
GNG12	0.378947
GNG13	0.565414
GNG2	0.249624
GNG3	0.0736842
GNG4	0.577444
GNG5	-0.469173
GNG7	0.0992481
GNG8	0.0240602
GNGT1	0.0541353
GNGT2	0.142857
GPR17	0.15188
GPR18	0.105263
GPR55	0.0195489
GPSM1	0.490226
GRM2	0.359398
GRM3	-0.147368
GRM4	0.326316
GRM6	0.0631579
GRM7	0.218045
GRM8	0.369925
HCAR1	0.201504
HCAR3	0
HEBP1	-0.270677
HRH3	0.413534
HRH4	0.24812
HTR1A	0.532331
HTR1B	0.383459
HTR1D	-0.00451128
HTR1E	0.449624
HTR1F	0.12782
HTR5A	0.803008
INSL5	0.33985
KNG1	-0.0887218
LPAR1	0.485714
LPAR2	-0.270677
LPAR3	0.560902
LPAR5	0.281203
MAPK1	-0.115789
MAPK3	0.0150376
MBTPS1	0.196992
MCHR1	0.533835
MCHR2	0.333835
MTNR1A	-0.157895
MTNR1B	0.234586
NMU	0.466165
NMUR1	0.240602
NMUR2	0.541353
NPB	0.362406
NPBWR1	0.227068
NPBWR2	0.213534
NPW	0.218045
NPY	0.355773
NPY1R	-0.00300865
NPY2R	0.0676692
NPY5R	0.124812
OPRD1	0.524812
OPRK1	0.610526
OPRL1	-0.0330827
OPRM1	0.371429
OXER1	-0.183459
OXGR1	0.300752
P2RY12	0.0556391
P2RY13	-0.47218
P2RY14	0.273684
P2RY4	0.218045
PDYN	0.219549
PENK	0.62406
PF4	0.043609
PMCH	0.0857143
PNOC	-0.13985
POMC	-0.181955
PPBP	0.0300752
PPY	0.473684
PTGDR2	0.118797
PTGER3	0.242105
PYY	0.297744
RAC1	-0.249624
RHOA	-0.0842105
RLN3	0.0075188
RXFP3	-0.136842
S1PR1	0.00902256
S1PR2	0.434586
S1PR4	-0.395489
S1PR5	0.210526
SPHK1	-0.0105263
SPHK2	0.288722
SRC	0.42406
SST	0.242105
SSTR1	0.0240602
SSTR2	0.463158
SSTR3	0.467669
SSTR4	0.433083
SSTR5	-0.0390977
SUCNR1	0.00150376
TAS2R1	0.293233
TAS2R10	-0.0406015
TAS2R13	0.133835
TAS2R14	-0.0451128
TAS2R16	0.0736842
TAS2R19	0.0135338
TAS2R3	0.376833
TAS2R38	0.461654
TAS2R39	0.0165414
TAS2R4	0.222556
TAS2R40	0.178947
TAS2R41	0.249624
TAS2R5	0.560902
TAS2R50	0.359398
TAS2R7	0.0646617
TAS2R8	-0.043609
TAS2R9	0.360902
