# Supplementary material for: Identification of S1PR3 gene signature involved in survival of sepsis patients
Source: BMC Med Genomics. 2021 Feb 6;14:43. doi: 10.1186/s12920-021-00886-2 (PMC7866676; doi:10.1186/s12920-021-00886-2)
Supplement: Supplementary file 3 — Additional file 3: The list of sepsis survival-related genes. [file 12920_2021_886_MOESM3_ESM.xlsx]

## Sheet: DEGs-GSE54514
Gene Symbol	logFC	FDR
POTEKP	-2.48627	7.17e-11
VIM	-2.27046	7.17e-11
STK38	-1.11129	7.17e-11
TALDO1	-1.58551	8.17e-11
RAPGEF6	0.773554	2.31e-10
MRPS23	0.698583	4.03e-10
TMEM131	-1.07077	4.03e-10
ARHGAP1	-1.09942	4.72e-10
COPB2	-0.770411	6e-10
PIK3R1	1.01251	7.12e-10
ANXA2P1	-1.60937	8.57e-10
COX14	0.879437	8.85e-10
PRKCD	-1.69977	1.62e-09
SMIM37	0.350661	1.64e-09
SRSF4	-0.91452	2.01e-09
UBQLN1	1.11602	2.07e-09
FAU	1.01125	2.22e-09
DENND4C	1.10076	2.65e-09
HNRNPM	-1.00559	3.7e-09
SEC22B	0.884462	4.13e-09
PAX7	1.08139	4.77e-09
FTH1	-1.19796	5.67e-09
CAPN2	0.383107	5.89e-09
ITGA3	0.971838	5.89e-09
NDUFB7	1.28012	1.11e-08
NAA38	0.942638	1.15e-08
SF3B4	-0.915545	1.36e-08
TEX30	1.65862	1.36e-08
FNBP1	-0.818636	1.36e-08
DPM3	1.00065	1.91e-08
APBB1IP	-1.5413	2.43e-08
GMDS	-0.616586	2.43e-08
UBE2Z	0.557021	3.29e-08
HSPA1A	-1.59604	3.29e-08
PPP1CA	-0.956636	3.83e-08
ACTN1	-1.24151	4.08e-08
RAB6A	1.06264	4.26e-08
GPM6A	0.483359	5.18e-08
SH3KBP1	-1.13468	5.18e-08
ATPIF1	0.866894	5.85e-08
SEC23B	-0.747044	6.43e-08
STYX	0.880315	6.71e-08
IKBKG	-0.716122	8.34e-08
GAK	-0.933001	8.34e-08
USP37	0.463202	8.37e-08
KPNA6	-0.859396	9.69e-08
SLC25A3	-1.06587	9.69e-08
SLCO3A1	-1.31213	9.69e-08
TAF10	0.950688	9.9e-08
ITGB2	-1.41575	1.02e-07
RTN2	0.802469	1.02e-07
MRPL36	0.578881	1.14e-07
CBX6	-0.870027	1.14e-07
MAT2A	1.24636	1.22e-07
ATXN7L3B	0.592668	1.22e-07
NUCB1	-1.41977	1.22e-07
SPAG7	0.632018	1.24e-07
MAPK14	-0.94509	1.34e-07
EMC4	-0.554575	1.34e-07
RAC1	0.576529	1.34e-07
CLDN18	0.351513	1.35e-07
CMC2	1.07137	1.46e-07
HAX1	0.646307	1.5e-07
POLD4	0.749073	1.5e-07
EMC6	0.578671	1.5e-07
CARS	-0.702917	1.5e-07
RNF128	0.338189	1.5e-07
FH	-0.769175	1.7e-07
NPC2	-1.23772	1.73e-07
UQCRQ	1.3984	1.82e-07
MFSD10	-0.899642	1.82e-07
ELK1	0.529185	1.82e-07
TXN2	0.280361	2.29e-07
ABHD10	0.538142	2.58e-07
POTEM	-1.05421	2.64e-07
UBAC2	0.662748	2.64e-07
RNF175	0.317421	2.7e-07
CSK	-1.33647	2.78e-07
USP14	0.56883	2.78e-07
CLEC16A	-0.562784	2.78e-07
DYNC1H1	-0.613323	2.78e-07
MAEA	-0.994824	3.18e-07
PPP2R1A	-0.768422	3.57e-07
NUP85	-0.478132	4.54e-07
TMEM141	0.594934	4.57e-07
ENO1	-1.03422	4.82e-07
ZBTB44	1.12417	5.29e-07
TMEM101	0.447762	5.45e-07
TMEM256	1.32821	5.73e-07
SURF4	-0.514697	5.78e-07
CCDC32	0.655873	5.78e-07
ANP32C	-0.507044	5.87e-07
LINC00265	-0.945674	5.9e-07
LAMP1	-0.986159	6.71e-07
MYADM	-1.49879	6.95e-07
ALDH2	-1.2402	7.03e-07
SMG7	0.596218	7.12e-07
C4orf3	1.41752	7.18e-07
KCMF1	0.990235	7.2e-07
ARNT	0.354298	7.78e-07
UBR4	-0.803848	7.78e-07
ATP5I	1.13195	7.83e-07
F11R	-1.2265	7.99e-07
RBX1	1.67403	8.19e-07
CTSD	-1.21024	8.72e-07
RXRA	-1.35648	8.83e-07
RARS2	0.686036	8.93e-07
TRIM68	0.641537	9.43e-07
MRPS21	0.902967	9.65e-07
SCAF11	-0.668648	1.01e-06
RPS17	1.60246	1.02e-06
ANKRD11	-0.625328	1.12e-06
EIF5A2	0.536144	1.12e-06
GCLM	0.900333	1.15e-06
CTSZ	-0.825058	1.31e-06
SLC39A13	0.265169	1.33e-06
ECH1	-0.894555	1.33e-06
MAPKAP1	-0.367881	1.33e-06
FBXW8	0.645953	1.33e-06
CUX1	-1.00564	1.39e-06
NDUFV1	-0.739699	1.39e-06
HNRNPA1P10	-1.10909	1.39e-06
PSMG3	0.365576	1.39e-06
PITPNM1	-0.600505	1.39e-06
RALB	-1.03063	1.4e-06
CCT7	-0.724241	1.42e-06
ULK1	-1.11234	1.47e-06
AHCYL1	-0.659674	1.56e-06
HNRNPA2B1	-1.07366	1.6e-06
CNOT2	-0.550526	1.64e-06
TBXAS1	-1.16927	1.64e-06
TMEM39B	-0.439654	1.78e-06
ARHGEF18	-0.987653	1.83e-06
PPP3CB	0.823997	1.87e-06
OXA1L	-0.713172	1.98e-06
GNAS	-1.40428	2.03e-06
KIAA0368	-0.581242	2.06e-06
S100A4	-1.84473	2.08e-06
RBM10	-0.871811	2.1e-06
GLUD1	0.764992	2.12e-06
ATP6V0A1	-1.0146	2.2e-06
TERF2IP	1.44459	2.22e-06
NELFCD	-0.551755	2.23e-06
HACD1	0.869603	2.26e-06
NOXO1	0.299495	2.33e-06
PHF2	0.512445	2.33e-06
NBPF10	-1.67454	2.33e-06
PELO	-0.666575	2.49e-06
CMTM7	-0.943741	2.59e-06
GRN	-1.40902	2.67e-06
EEF1D	0.81836	2.67e-06
PRPF40A	-0.704958	2.69e-06
PSAP	-1.10302	2.69e-06
BLCAP	0.531259	2.69e-06
APPL1	0.357364	2.81e-06
HNRNPL	-0.604179	3.07e-06
PGAM1	-1.09208	3.07e-06
SNRPB	-0.699203	3.08e-06
RPL27	1.26406	3.17e-06
AP1S1	0.486663	3.19e-06
IK	-0.496073	3.31e-06
APPL2	0.683088	3.33e-06
UTP11	-0.353467	3.33e-06
RPL41	1.00926	3.33e-06
SCPEP1	-1.02379	3.41e-06
ATG12	0.927133	3.42e-06
EIF2S1	0.39887	3.42e-06
TMEM245	1.00018	3.69e-06
OAZ3	0.34074	3.74e-06
EIF4A3	-0.658365	3.77e-06
CDIPT	0.711792	3.78e-06
PUM1	-0.833282	3.8e-06
LINC01347	-0.928995	3.8e-06
EFHD2	-1.24257	3.8e-06
CKAP5	-0.622186	3.8e-06
RNF4	-0.435315	3.83e-06
CD37	-0.735823	3.96e-06
PABPC1	-1.10247	3.96e-06
RAB40C	-0.768854	4e-06
TIMM8B	0.682144	4.04e-06
TIMP2	-1.24111	4.04e-06
CFL1	-0.857861	4.07e-06
ATP5A1	-0.920221	4.07e-06
MRPL20	-0.411697	4.07e-06
NUP62	-0.705736	4.07e-06
RIC8A	-0.453695	4.36e-06
ZBTB9	0.437251	4.41e-06
DNASE1L1	-0.842777	4.47e-06
QRICH1	-0.605261	4.51e-06
PPP2R2A	0.662723	4.57e-06
ICAM3	-1.28054	4.6e-06
SWT1	0.401438	4.62e-06
PRAMEF5	0.340202	4.68e-06
ARPC1B	-1.16504	4.75e-06
PRRG4	0.798191	4.86e-06
IFI27L2	0.763454	4.86e-06
ILK	-0.864709	4.89e-06
UBALD2	0.941557	4.91e-06
FKBP1A	-1.06585	4.93e-06
BCAP31	-0.925203	4.98e-06
STIM1	-0.592302	5.18e-06
NUDT2	0.556323	5.27e-06
LSM14A	0.56605	5.36e-06
COX7C	1.41415	5.4e-06
JAK1	-0.593079	5.54e-06
PPIB	-0.437183	5.61e-06
SLC23A1	0.555512	5.98e-06
CAPN1	-1.05018	6e-06
CHCHD1	0.622041	6.02e-06
SEC14L1	-0.850826	6.02e-06
UTP3	-0.553618	6.06e-06
WBP1L	-0.515739	6.06e-06
GPAA1	-0.536146	6.14e-06
TAPBP	-1.3849	6.25e-06
TRAPPC5	1.0264	6.27e-06
UBL5	1.11739	6.83e-06
HERPUD2	-0.400897	6.98e-06
ST3GAL1	-0.798056	6.98e-06
VPS37C	-0.63144	7.02e-06
SEMA4B	-0.822992	7.21e-06
PEX11B	0.634687	7.39e-06
VDAC1	-0.665946	7.41e-06
SKP1	0.640745	7.48e-06
TOP1	0.409276	7.5e-06
SCAF4	-0.347394	7.5e-06
ACBD3	0.721769	7.56e-06
PIGC	-0.390995	7.95e-06
APEX2	-0.372559	7.98e-06
RPRD1A	0.669399	8.11e-06
FRYL	0.626197	8.2e-06
ZADH2	0.785623	8.2e-06
TIMM17B	0.476312	8.2e-06
BRD3	-0.827839	8.8e-06
ABR	-0.829489	8.8e-06
SMARCC2	-0.606646	8.87e-06
LOC285593	1.07139	8.88e-06
LOC729737	-0.852929	9e-06
HSBP1	0.507317	9.03e-06
ISG15	2.41761	9.03e-06
MMS19	-0.45226	9.03e-06
DCTN4	0.797568	9.05e-06
TTC31	-0.350454	9.67e-06
STAT3	-0.750272	9.77e-06
SIPA1	-0.795396	1.02e-05
TMEM131L	-0.699641	1.02e-05
TMEM126A	0.618764	1.03e-05
PI4KA	-0.68504	1.03e-05
PLEK	-0.779357	1.04e-05
CSNK2A2	-0.333955	1.07e-05
CHMP2A	-1.01046	1.09e-05
LCP2	-0.372611	1.09e-05
SP2	-0.560577	1.1e-05
CLTA	-0.55394	1.12e-05
RBM12B	0.633867	1.19e-05
COX7A2	1.06441	1.24e-05
TMBIM6	-0.87661	1.24e-05
P2RX7	0.559998	1.24e-05
ZNF451	0.614993	1.24e-05
TMEM9B	0.99025	1.25e-05
SS18L2	0.741888	1.25e-05
DOCK2	-0.74086	1.25e-05
C1orf43	0.345091	1.26e-05
RABL2A	0.281573	1.28e-05
ARHGEF12	1.10783	1.32e-05
ZNF585A	0.465579	1.33e-05
SF3B2	-0.699946	1.34e-05
SMARCE1	0.454435	1.35e-05
ANXA2	-1.235	1.37e-05
NSRP1	-0.350625	1.43e-05
KANSL3	-0.483106	1.44e-05
TMEM184C	0.57888	1.46e-05
COX6B1	-0.619478	1.54e-05
CDK13	0.603881	1.57e-05
NDUFB6	0.614787	1.57e-05
HIP1	-0.538911	1.57e-05
PYGL	-1.36275	1.58e-05
EFNB2	0.516503	1.58e-05
ZNF598	-0.362743	1.59e-05
CORO2A	-0.930325	1.59e-05
DHX40	0.602247	1.59e-05
RCOR3	0.792562	1.69e-05
BLOC1S1	1.39258	1.74e-05
PRMT2	-0.492064	1.74e-05
MAP1LC3B	0.998916	1.78e-05
EIF4G1	-0.612221	1.82e-05
SAFB2	-0.626229	1.86e-05
ASGR2	-1.03048	1.86e-05
SINHCAF	0.705345	1.89e-05
NKAPD1	0.472868	1.91e-05
PBRM1	0.332134	1.93e-05
TPR	-0.373622	1.96e-05
OAZ1	-0.299219	1.96e-05
PARVG	-0.946781	2.06e-05
PLCG2	-0.878874	2.06e-05
ATG14	0.788489	2.06e-05
PRDM4	0.432934	2.1e-05
LINC01235	0.266535	2.11e-05
TERF2	-0.427073	2.18e-05
E2F6	0.646202	2.24e-05
MPHOSPH8	-0.638146	2.25e-05
NCOR1P1	-0.448162	2.25e-05
C5orf15	0.826954	2.26e-05
EWSR1	-0.485115	2.27e-05
CORO1C	0.716815	2.27e-05
PRSS35	0.317753	2.27e-05
FYTTD1	0.719163	2.27e-05
YME1L1	-0.497524	2.28e-05
TFAM	0.577227	2.29e-05
SORL1	-1.39781	2.29e-05
IMMT	-0.481908	2.29e-05
MRVI1	-0.690603	2.3e-05
PPM1A	0.813139	2.3e-05
VAMP1	-0.498567	2.4e-05
AURKAIP1	-0.605928	2.4e-05
CHD9	0.807075	2.43e-05
TOM1L2	-0.275965	2.43e-05
BBX	-0.488524	2.5e-05
ARF3	-0.604484	2.65e-05
SZRD1	0.639363	2.65e-05
NONO	-0.619859	2.66e-05
PPM1G	-0.814284	2.66e-05
GPN2	-0.452548	2.73e-05
PIGT	-0.557983	2.73e-05
MCL1	0.855165	2.82e-05
SNORD13	0.460676	2.89e-05
MRPL40	0.329074	2.89e-05
PSMG2	-0.598776	2.9e-05
PPP1CB	0.676822	3.03e-05
PARP12	1.17311	3.05e-05
BIRC2	1.52405	3.1e-05
LHFPL3	0.37891	3.1e-05
C9orf16	0.837985	3.1e-05
MGAM2	-0.653645	3.1e-05
U2AF2	-0.775037	3.12e-05
MAN2A1	0.559143	3.16e-05
SDF4	-0.588253	3.16e-05
NSF	0.720259	3.21e-05
TMEM69	-0.342659	3.21e-05
LRCH3	-0.350355	3.21e-05
PITPNC1	-0.473092	3.22e-05
SPG21	-0.533568	3.23e-05
PPP2R5C	-0.413885	3.32e-05
SALL3	1.00004	3.33e-05
TBC1D16	0.460988	3.52e-05
HM13	-0.471389	3.52e-05
NPIPB9	-0.592709	3.54e-05
ANXA5	-0.731992	3.55e-05
ADGRE5	-1.35078	3.61e-05
ARHGAP9	-0.889433	3.68e-05
ATP6V0D1	-0.991884	3.68e-05
EIF3I	-0.553844	3.77e-05
AP1M1	-0.958368	3.77e-05
UBAP2L	0.384405	3.86e-05
ARCN1	-0.43275	3.86e-05
C11orf95	0.276527	3.86e-05
SLC25A5	-1.12676	3.94e-05
RPS14	1.02856	3.94e-05
RASSF5	-0.674478	3.96e-05
CORO7	-0.692983	4.02e-05
OSBP	0.478987	4.03e-05
TXNDC12	0.770547	4.12e-05
NACA	-0.907959	4.31e-05
LILRA2	-1.3474	4.32e-05
MRPS18C	0.826566	4.39e-05
CASC3	0.69261	4.41e-05
XRN2	-0.542469	4.48e-05
DNAJC5	-0.458952	4.54e-05
EIF3L	-1.04115	4.54e-05
FOXRED1	-0.394904	4.54e-05
RALA	0.688203	4.62e-05
MIER1	0.685063	4.68e-05
ZNF32	0.363859	4.68e-05
CISD2	1.38507	4.72e-05
SLC30A7	0.719854	4.76e-05
TMED2	0.6462	4.76e-05
USP24	0.550786	4.76e-05
NDUFB2	0.991528	4.77e-05
HIST1H4C	1.41945	4.84e-05
PRKCB	-0.725567	4.84e-05
RPA3	0.793993	4.93e-05
PIAS4	-0.736923	4.95e-05
LCP1	-1.15889	4.95e-05
ELMO1	-0.701616	4.95e-05
MAN2B2	-0.517306	5.01e-05
ATP6V1G1	0.955396	5.06e-05
NRIP1	0.513056	5.06e-05
MRPL17	0.545099	5.1e-05
ZNF706	0.267901	5.13e-05
ARRDC2	0.510962	5.13e-05
MRPL22	0.689728	5.13e-05
LTA4H	-1.44261	5.14e-05
KPNA3	0.502341	5.14e-05
UTY	0.270677	5.17e-05
LASP1	-0.803686	5.19e-05
NCOA7	0.981614	5.26e-05
PSD3	0.435512	5.28e-05
MAST3	-0.777806	5.3e-05
FCN1	-1.27977	5.34e-05
COX6C	0.541832	5.39e-05
ZFP90	0.5958	5.42e-05
CAPZA1	-0.944887	5.46e-05
NDUFA4	1.27879	5.47e-05
SSH1	-0.575478	5.48e-05
SELL	-1.05661	5.58e-05
ATP6V1E1	0.559036	5.67e-05
SNAPIN	0.273093	5.67e-05
SSR1	0.810895	5.8e-05
ALYREF	-0.522558	5.87e-05
UBA1	-1.08746	5.95e-05
CNNM1	0.435988	6.04e-05
SPEN	0.602225	6.07e-05
AP3D1	-0.439249	6.12e-05
RNASEH2C	0.543812	6.29e-05
DNAJC8	0.673213	6.29e-05
X9.Sep	-1.18882	6.29e-05
PMS2P5	-0.283273	6.37e-05
WAS	-1.33572	6.53e-05
GNAI2	-0.921587	6.58e-05
PLAUR	-0.909562	6.69e-05
DAP	0.710414	6.7e-05
FSCN1	-0.429028	6.7e-05
WDR37	-0.682452	6.7e-05
GIT2	-0.515913	6.71e-05
SNRPG	1.19967	6.71e-05
MT2A	1.26521	6.84e-05
PDIA3P1	-0.530752	6.84e-05
TBC1D2	-0.614442	7.02e-05
PRKCSH	-0.707776	7.07e-05
VOPP1	-0.459238	7.11e-05
SMUG1	0.568519	7.18e-05
PRPF31	-0.422547	7.24e-05
PFDN5	1.46883	7.24e-05
LINC01001	-0.831452	7.25e-05
MNDA	-1.17661	7.4e-05
ADD1	-0.651428	7.6e-05
TAF1C	-0.594255	7.62e-05
TARDBP	0.342355	7.62e-05
USP5	-0.569828	7.8e-05
GNPTAB	0.357672	8.27e-05
QPCT	-1.44884	8.36e-05
SIGLEC5	-1.09531	8.56e-05
PTMA	-1.1327	8.56e-05
PFN1	-0.939039	8.57e-05
TPGS1	0.529052	8.71e-05
IP6K1	-0.792833	8.73e-05
PAIP1	0.342989	8.73e-05
ZNF112	0.271173	8.74e-05
KPNB1	-0.845616	8.74e-05
POLR2M	0.418234	8.74e-05
SMARCB1	-0.377587	8.88e-05
SIK3	-0.575094	8.95e-05
ZMYM1	0.323814	9.06e-05
SMARCD2	-0.502791	9.1e-05
PPP2R5E	0.558884	9.1e-05
RIPK4	0.350724	9.18e-05
RAC2	-0.734911	9.21e-05
PAQR8	0.621967	9.29e-05
LITAF	-0.958418	9.31e-05
USP15	0.811384	9.34e-05
HINT1	1.14942	9.35e-05
TAF15	-1.04099	9.46e-05
AKAP17A	-0.707958	9.59e-05
GTF2F1	-0.447566	9.63e-05
C9orf40	0.81517	9.65e-05
AP1B1	-0.501993	9.98e-05
ZYX	-1.01338	9.98e-05
TRAK2	1.91878	0.0001
MARK2	-0.804535	0.0001
C20orf27	-0.610478	0.000100913
BABAM2	-0.578676	0.000103548
ATP5J	0.73939	0.000105614
RAP2A	0.964726	0.000106401
LMAN2L	0.493463	0.000107651
AAR2	-0.292136	0.00011241
AKIRIN1	0.681227	0.000112561
CTNNA1	-0.576209	0.000112561
EIF2B4	-0.48757	0.000113869
PEX11G	0.311995	0.000116364
FFAR2	-1.42837	0.00011647
PPP2R5A	0.733161	0.000119417
KEAP1	-0.311985	0.000120534
WDR98	-0.487934	0.000120959
DBI	0.989319	0.000122518
IMPG2	0.315832	0.000123525
MGAM	-1.2373	0.000123703
SMIM19	0.353741	0.000123703
B4GALT1	0.690611	0.000124292
RAP1B	0.721498	0.000124513
YWHAB	-0.745962	0.000124931
EIF5	-0.573019	0.000125818
RPS29	0.797571	0.000127025
CORO1A	-0.930062	0.000127025
SSU72	-0.689953	0.000133735
NDUFA13	0.683331	0.000134087
MB21D2	0.265919	0.000134489
FLII	-0.632214	0.000134945
CCT8	-0.832125	0.000136129
OSTF1	-0.862259	0.000136129
SLC25A23	0.668452	0.000136129
CHUK	0.646712	0.000136129
CES2	-0.465618	0.00013782
PTK2B	0.813668	0.000140096
NUDT16L1	0.331183	0.000141699
POGK	-0.586677	0.000143128
LOC100288069	-0.529676	0.000145402
PPP6R3	0.490526	0.000145402
FAM129B	-0.659708	0.000146609
LOC285074	0.774659	0.000147162
TICAM1	-0.464049	0.000147494
PHF5A	0.431674	0.000147494
SGSM2	-0.737344	0.000147893
SNX27	-0.796445	0.000150322
MAT2B	0.884187	0.000151523
DYSF	-1.47769	0.000151862
TXNL1	-0.366618	0.00015302
LNX2	0.418618	0.000153122
ZNF627	0.532585	0.000153122
CLCN7	-1.01192	0.000153203
TMCC2	1.26689	0.000154436
ATP2A3	-0.540338	0.000155088
IMPA2	-1.00581	0.000155155
DBT	0.48281	0.000155155
CAPZA2	1.01124	0.000155758
IWS1	-0.338433	0.00015617
TKT	-1.18111	0.000157342
NPLOC4	0.74813	0.000157342
TXLNGY	0.445867	0.00015784
HBE1	1.57118	0.00015784
TES	0.434486	0.000158762
UBE2G1	0.328938	0.000161851
PRKAB2	0.299131	0.000162503
BICD2	-0.740947	0.000163587
EEF1G	-0.983177	0.000163689
FXYD5	-0.957596	0.000165324
CYB5B	0.516333	0.000165344
LILRB2	-0.95243	0.000165989
MAP3K3	-0.469005	0.000167027
ERLIN1	0.527471	0.000167027
C19orf12	0.401531	0.000167027
ZNF266	0.429421	0.000167417
NBPF9	-1.21364	0.000168592
HMGCR	0.524801	0.000169005
ITM2B	-1.28812	0.000172804
CFP	-0.979682	0.000172961
NCOA6	-0.484345	0.00017384
MYO5A	-0.46473	0.00017384
EMG1	0.428633	0.000174143
ZZEF1	-0.454044	0.000174448
PSMB2	-0.509701	0.000175213
RNF44	-0.696895	0.000176713
POGLUT1	0.721679	0.000176713
DDHD1	0.675185	0.000178413
MDH2	-0.5891	0.000179162
MRPL21	0.357952	0.000179413
NRROS	-0.740659	0.000179564
NCSTN	-0.7622	0.000179564
NEMF	-0.288223	0.000179564
UQCR10	0.478429	0.000186125
PAK1	0.825484	0.000192734
CRTAP	-0.512764	0.000193994
UBN1	-1.16119	0.000194145
BIN2	-0.492587	0.000194145
P4HB	-0.622696	0.000195782
TBPL1	0.687259	0.000197285
SYK	-0.832749	0.000197285
CCZ1B	-1.03928	0.000199691
UBE2D2	0.371639	0.000199691
DDX19B	-0.40134	0.000199976
RASGRP4	-0.485974	0.000200584
MTF1	-1.05348	0.00021052
RBM4	-0.424558	0.000210575
MRPL42	0.37399	0.000210575
XAB2	-0.582614	0.000212375
BCL7C	0.282654	0.000213213
TMEM173	-0.673695	0.000213213
EIF1AY	2.20385	0.000214298
NF2	0.285	0.000214298
CACFD1	0.304446	0.000214298
KCNK6	-0.419668	0.000216012
RENBP	-0.899048	0.000216106
ZNF615	0.34638	0.000216711
OR4B1	0.451725	0.000218409
RACK1	-0.818257	0.000220405
IGFBP1	1.03471	0.000220405
CALM3	-0.877096	0.000226258
CISH	0.70039	0.000227317
CDC37	-0.788174	0.000229143
COPE	-0.660497	0.000230007
MRPL30	0.263562	0.000231692
ZC3H18	-0.412323	0.000233073
RNF216	-0.428325	0.000233533
ZNF93	0.388422	0.000234572
KARS	-0.379905	0.00023713
DHX16	-0.369721	0.000237898
DBNL	-0.925003	0.000237898
IARS2	-0.521064	0.000240776
PHPT1	-0.416518	0.000241424
PGRMC2	0.47903	0.000242738
ERP29	-0.781083	0.000246201
HMGA1	-0.690854	0.000246201
PPP1R35	0.345057	0.000246279
KLF6	-0.894634	0.000246353
MYO1G	-0.757554	0.000247154
SOCS1	0.720449	0.000247249
DNAJC15	0.360828	0.000249709
VPS52	-0.321303	0.000251541
SYF2	-0.54259	0.000251541
TSPO2	0.535578	0.000251541
GMPPA	-0.457352	0.000253121
OSCAR	-1.04127	0.000254193
EIF3M	-0.576546	0.000256011
LOC100133050	0.369403	0.0002581
CSNK1D	-0.571142	0.0002581
TOMM7	0.919209	0.000261045
METTL3	-0.31196	0.000262001
SMPD4	0.292725	0.00026467
ZNF526	0.309127	0.000268123
LRP5L	-0.300726	0.000280093
ESD	-0.441627	0.000280377
EIF3F	-0.942032	0.000280377
SDHA	-0.37615	0.000280719
X6.Mar	0.876944	0.000283288
RMND5A	0.723475	0.000283944
COL8A2	0.791244	0.000283944
POLG	-0.307315	0.000284406
CSTB	-0.755808	0.000287573
CREB3L2	0.41375	0.000287573
DPY30	0.523611	0.000289682
SRRM2	-0.816957	0.000289682
EPB41L4B	0.268517	0.000289889
SLC25A44	-0.738811	0.00029229
NOL7	-0.556856	0.000292376
ST13	1.1195	0.000297596
HMGXB4	2.1781	0.00029829
ZNF22	0.599043	0.000298946
SAP130	0.308077	0.000300948
HMGN4	0.527425	0.00030395
VSIR	-1.0488	0.000305884
RPAP3	-0.328229	0.000311035
ZC3H3	-0.768966	0.000311771
FAM162A	-0.273303	0.000314008
MAN1A1	0.388224	0.000315872
TMA7	1.04337	0.000315872
PIDD1	0.43719	0.0003174
ZBED1	-0.513239	0.0003174
SLC38A10	-0.459885	0.000317955
PPHLN1	-0.328483	0.000319336
TRIM28	-0.418608	0.000320361
COA1	0.503208	0.00032045
SLC25A11	0.423218	0.000332652
TANK	0.548886	0.000333534
MGST2	-0.498118	0.00033502
YPEL4	0.472374	0.000336891
KRT23	-0.432804	0.000336891
TRIAP1	0.384377	0.000342324
NUP50	-0.26728	0.000343002
ZSWIM1	0.493336	0.000343564
NCKAP5L	-0.463381	0.000344383
ZNF274	-0.341031	0.000344383
SPIN1	0.354035	0.000349636
CHST2	0.298212	0.000353405
GARS	-0.676764	0.000357576
SMARCD1	-0.557739	0.000359525
FGA	0.772662	0.000359525
NCF1	-1.35772	0.000362431
CD52	1.38528	0.0003712
TMEM177	0.273366	0.000374839
NUB1	0.605838	0.000375797
SLC27A4	0.269522	0.000379056
CAPZB	-0.902714	0.000379491
UBL3	0.50511	0.000379491
ALOX5	-0.93419	0.000381032
MIS18BP1	0.623624	0.000388199
DVL3	-0.297406	0.00039685
NSUN5P1	-0.26634	0.00039685
ERICH1	-0.634496	0.000397442
TUBA4A	-0.701541	0.000397442
MEA1	0.354459	0.000397442
IL5RA	0.281658	0.000397442
AP1S2	0.677647	0.000397442
PGM1	-0.558918	0.000397442
FCF1	0.284261	0.000397482
RBBP5	0.428784	0.000399308
YTHDF3	0.441538	0.00040076
TLN1	-0.834717	0.000401384
RANBP3	-0.397592	0.000402615
POLR2A	-0.776468	0.000404878
GET4	-0.289605	0.000404878
CCM2	-0.582513	0.000409274
NAGK	-0.780157	0.000411431
LIN54	0.306256	0.000412464
AFDN	-0.487402	0.000412568
C14orf2	0.58323	0.000414067
AK3	0.537998	0.000416166
APLP2	-0.649001	0.00041624
ZNF468	0.264216	0.000421863
CALM1	-0.483516	0.000425826
AP3M1	0.45884	0.0004307
RARA	-1.11048	0.00043457
RAB27A	0.971377	0.000434678
TOR3A	0.519876	0.000434678
FAM104B	0.487324	0.000434678
STK40	-0.823855	0.000436266
SMIM1	1.94131	0.000436974
PSMA5	-0.426754	0.000436974
PPP2R2D	-0.265107	0.000444243
MAP1S	-0.604019	0.000446623
RPN1	-0.606983	0.000450164
ARF1	-0.50394	0.000451129
TOX4	0.295984	0.000451898
EXOC3	-0.34404	0.000451898
LRRFIP1	1.18508	0.000452173
GLIPR2	-0.769681	0.000452438
TMEM9	0.302668	0.000456794
EPN1	-0.729854	0.000456794
SLC9A1	-0.907022	0.000456794
DMD	0.436126	0.000460402
PHF12	-0.355463	0.000460402
ATP6V1H	-0.412983	0.000460453
SEMA4D	-0.946548	0.000460453
C15orf40	0.339578	0.000463422
SIRPG	0.363063	0.000480001
SPCS1	-0.671288	0.000480001
TSPAN31	0.44867	0.000480001
CBFB	0.69306	0.00048564
IDH2	-0.406871	0.000492003
UTP14C	0.346105	0.00050027
CXorf40A	0.273711	0.000502167
STK16	0.328501	0.000503599
IFI16	-0.896795	0.000503599
SEC62	0.426885	0.000508483
ATP6V1D	0.814185	0.000508926
TOMM6	0.645969	0.00052258
STAMBP	-0.314711	0.00052279
ANTXR2	-0.788926	0.000523298
BRPF1	-0.511684	0.000523711
WDFY1	0.694127	0.000523711
PDXK	-0.474311	0.000523711
PADI4	-1.23491	0.000523711
GBA	-0.900437	0.000523711
CHD4	-0.654458	0.000523835
WNK1	1.35644	0.000528423
MRPL13	0.484819	0.000533903
TMEM175	-0.56746	0.000545012
FOXO1	0.40134	0.000545861
ZDHHC7	-0.403789	0.000549363
ARHGAP15	-0.696087	0.000550062
USP10	-0.944142	0.000550531
MPV17	-0.279593	0.000551296
RPLP0	-1.65006	0.000562532
DEF8	-0.716015	0.000568426
LINC00239	0.306422	0.000580311
WDR41	0.351839	0.000584743
STT3A	-0.498639	0.000584839
SUMO1P3	-0.417314	0.000586792
BRD4	-0.297002	0.000587231
SRRT	-0.683898	0.00060218
UBASH3B	0.630101	0.0006023
WIPI1	-0.573214	0.000618144
RPS19BP1	0.387053	0.000618144
MANBA	-0.632854	0.000619118
PLK1	0.289996	0.000625611
SUPT16H	0.374275	0.000625938
C4orf33	0.407002	0.000629322
ELF2	0.557131	0.000629322
TMEM41B	0.601747	0.000633636
HERC6	0.832496	0.000640501
RPL26L1	0.473485	0.000643291
DYM	-0.406913	0.000643645
NUFIP2	0.610126	0.000645826
TRPC4AP	-0.448544	0.000648821
NCF4	-0.913426	0.000652749
PTDSS1	0.390406	0.000652866
PTPN1	-0.722099	0.000654385
CLDND1	0.548548	0.000654625
VPS4A	0.405456	0.000654779
PECAM1	-0.77967	0.00065767
PRKCI	0.265859	0.000659742
DDX46	0.331229	0.000663079
PDCD6	-0.34587	0.000666249
THADA	-0.268493	0.000666268
SRP54	-0.529894	0.000676695
NADK	-0.633501	0.000676695
VDAC2	-0.308571	0.000676695
NIP7	0.344447	0.000688243
PLBD1	-1.17431	0.000695473
CXCR2	-1.05301	0.000703735
ADGRG3	-0.756542	0.000708604
SERPINB8	-0.408585	0.000717359
BICRA	-0.334823	0.000724509
PTPN4	0.499912	0.000727618
FAM50A	-0.610414	0.000736801
CNOT6	0.372352	0.000750807
TUBB8	0.34097	0.000755807
KRT10	-0.347855	0.000759143
H2AFJ	0.855746	0.000760422
GNPDA1	-0.495339	0.000761362
GALNT10	-0.293489	0.000767936
MXI1	0.803054	0.000788317
ARID3A	-0.758376	0.000788317
RNPEPL1	0.418107	0.000788317
ARAP3	-0.807136	0.000807083
RBM17	0.44743	0.000807548
HMGCL	-0.269828	0.000808014
YWHAG	0.655778	0.000812472
RAB5B	-0.418704	0.000815972
SRSF5	-0.628823	0.000818066
NAPB	0.472879	0.000818292
PGK1	-0.766223	0.000819359
KLF1	1.01183	0.00082155
ORC6	-0.311765	0.000832782
FBXO3	0.317883	0.000848782
IFIT5	0.599804	0.00085733
SCYL1	-0.616764	0.000859348
EBNA1BP2	-0.406715	0.000859793
ANP32A.IT1	-0.758489	0.000877091
REPS2	-0.909001	0.000886913
STYXL1	-0.499545	0.000888362
MAST2	0.273166	0.000890188
PTPN6	-0.7829	0.000892109
FBP1	-0.690553	0.000894078
PCBP4	0.345566	0.000894656
TOR4A	-0.413191	0.00089504
TIPRL	-0.330927	0.000899277
IFI27	3.78169	0.000899277
GPD1L	0.377072	0.000922247
ZNF586	0.50424	0.000923834
RNF181	0.446677	0.000926388
FAM120AOS	0.342138	0.000926388
CCDC174	-0.268029	0.000928148
NGRN	0.885541	0.000929389
STX16	-0.506665	0.000941129
MCRIP1	0.421455	0.000943868
DNAJC14	0.283076	0.000943868
DHRS7	-0.722528	0.000943868
BFAR	0.348054	0.000953817
TMCC3	0.492605	0.000959342
BLOC1S4	0.310928	0.000961715
RPS6	-1.08378	0.000964938
VPS8	-0.523988	0.000982062
CHCHD4	0.265547	0.000986675
LSM1	0.614206	0.000988899
DNAJB9	0.430591	0.000992172
ZNHIT3	0.622943	0.000993396
IL6R	-0.575373	0.000996822
CHST15	-1.06553	0.00100158
EFR3A	0.641083	0.00100549
SLF1	0.31247	0.00100549
FAM193A	-0.314457	0.00100549
PSG9	-0.548698	0.00100955
HAUS7	-0.396829	0.00101192
STOM	1.26854	0.00101253
TLR1	-0.863746	0.00101455
TAL1	0.368156	0.00101576
WASL	0.362956	0.00101867
STAU1	0.589289	0.00102258
SPTAN1	-0.53692	0.00102569
RPS18	1.05995	0.00103302
NFATC3	0.330026	0.00103302
C8orf33	0.267398	0.00103513
ARF4	0.639875	0.0010362
DDX58	0.667223	0.00103744
FIS1	1.40063	0.00103948
AXIN1	-0.330338	0.00104229
ACTG1	-0.604904	0.00104356
MRPL27	0.374349	0.00104967
MBD6	-0.772598	0.00105704
MAX	0.614245	0.00105953
STARD7	0.611508	0.00107694
EIF4B	-0.807217	0.00107789
TM9SF4	-0.533239	0.00108898
OAS2	1.78934	0.00109304
GPCPD1	0.57336	0.00109909
ELOVL6	0.626453	0.00110171
TRIM13	0.906972	0.00111005
PTPRA	0.487894	0.00111125
ARL16	1.08315	0.00111326
IPP	0.520958	0.00111427
ACAA2	-0.280882	0.00111958
CKS2	0.874845	0.00112666
SLC2A14	-0.532352	0.00112841
DDX55	0.347319	0.00115171
PTGES2	-0.463685	0.00115686
ZNF655	0.435515	0.00115756
ZNF341	-0.356088	0.00115865
KIAA0513	-0.561284	0.0011693
SLC18B1	0.796175	0.00117223
MCRS1	-0.524392	0.00117417
ANAPC16	0.474535	0.00117417
PAX6.AS1	0.337266	0.00119435
CLK2	-0.268418	0.00119604
FCGR2A	-0.990634	0.00120656
PHF21A	-0.637934	0.00121379
SERP1	0.418329	0.00122337
PABPC4	-0.82357	0.00122337
MBOAT2	0.457544	0.00122572
ING4	0.309616	0.0012301
ITGAE	0.47481	0.00123212
PRPSAP2	-0.330847	0.00123212
USP42	0.384622	0.00123212
AP4B1	-0.370349	0.00123273
MAGEL2	0.558296	0.00123784
FAF2	-0.35119	0.00124638
SPI1	-1.00087	0.00124726
DECR1	-0.579857	0.00124726
HDGFL2	0.517391	0.00125124
CLDN14	0.397892	0.00125124
ACAP1	-0.793465	0.00125333
SNORA25	0.551532	0.0012626
S100A10	-1.15382	0.0012626
NUP93	-0.312639	0.00127981
IL17RA	-0.789723	0.00127981
KANSL1	-0.550926	0.00128405
MAN2B1	-0.527017	0.00128562
TOMM40	-0.452484	0.00128664
ADCY10P1	-0.334315	0.00128689
KCTD9	0.377935	0.00129555
NOP56	-0.539539	0.00129622
NDUFA7	0.400691	0.00130569
SRRM1	0.431564	0.00130966
CRIPT	0.423491	0.00130992
ZMAT2	0.779824	0.00133117
GFRA2	0.417334	0.00133135
PIK3CD	-0.704792	0.00133381
RPS27L	0.908225	0.0013413
C5orf51	0.437478	0.00134639
NCL	-0.621201	0.00137441
ELP6	0.33694	0.00140203
FDFT1	-0.521618	0.00140323
GHDC	-0.270808	0.00144446
GSR	-0.549589	0.0014505
HEXB	-0.792735	0.00146201
ECHS1	-0.445344	0.00146949
EML3	-0.772964	0.0014695
SS18	0.406211	0.00147195
ACADVL	-0.543666	0.00150109
GEMIN4	-0.444654	0.00150109
PI4KAP1	-0.313865	0.00150109
HBBP1	0.381778	0.00150109
MICU1	-0.53229	0.0015026
MBNL1	0.687766	0.0015026
CNOT10	-0.274507	0.00151159
MRPL50	0.377345	0.00151915
PISD	-0.780649	0.00151915
MED12	-0.339334	0.0015199
SMARCA4	-0.359092	0.00153983
TXNL4B	0.403218	0.00155854
ADAM15	-0.85196	0.00156501
ERVK13.1	-0.354835	0.0015743
DCTN1	-0.545022	0.00158334
POU2F1	-0.348203	0.00159034
ALPL	-1.42601	0.00159354
GBP2	-0.770335	0.00159616
CCDC69	0.42654	0.00159616
PITRM1	-0.283092	0.00159629
CD14	-1.23163	0.00159629
EFTUD2	-0.469899	0.00161202
FMNL1	-0.377682	0.00161339
CSF3R	-0.834515	0.00161339
P2RY8	-0.585461	0.00161339
NSUN3	0.490967	0.001614
NAP1L4	0.601112	0.001614
GLB1	-0.623413	0.00162145
TOR1A	0.596139	0.00162371
GATAD2B	-0.568874	0.00163644
NDUFB3	0.99099	0.00164156
ANPEP	-1.1043	0.00164362
ZC3HC1	-0.297234	0.00165141
RGL1	0.614398	0.00165654
FAM96B	0.399524	0.0016598
SECISBP2	0.39161	0.0016598
SMAP1	0.373789	0.00166276
RBMX	-0.355722	0.00170175
CSRP1	-0.507869	0.00170899
INO80D	0.27121	0.00172533
RNF10	1.10636	0.00172533
PDCD7	0.393518	0.00173875
HLA.B	-0.898688	0.00176283
CMBL	0.410048	0.00176694
AMMECR1	0.332373	0.00178049
LYRM2	0.282335	0.0017956
HIGD1A	0.80087	0.00179619
PCMTD2	0.631256	0.00179619
LZTFL1	0.338281	0.0018036
APMAP	-0.668435	0.0018036
LSM7	0.486921	0.00180483
DNAJA3	-0.393383	0.00180483
AFAP1	0.323733	0.00181215
HEPACAM2	0.320606	0.00184025
LARP4	0.421728	0.00184025
MRPL14	0.461143	0.00184199
ARHGAP25	-0.585952	0.00184748
COPS8	0.370534	0.0018533
PGAM4	-0.685921	0.00186177
ERH	0.501961	0.00187234
ADM2	-0.314862	0.00187652
LYZ	-1.55147	0.00187702
FGFR1OP2	0.359924	0.00187702
THYN1	-0.382176	0.00187881
RSBN1	0.674351	0.00187881
ZNHIT1	0.484453	0.00187881
TNRC6A	-0.302595	0.00188757
TPP2	0.290792	0.00188757
PUM2	0.487599	0.00189402
TBCC	0.338822	0.00189402
ATP6AP1	-0.751824	0.00190605
SAMD9	0.859169	0.00192601
PSD4	-0.533874	0.00193274
ERGIC3	-0.528237	0.00193379
CBL	-0.484459	0.00194789
NXPH2	0.378986	0.00195323
PARP4	-0.750108	0.00195323
ZNF652	1.13057	0.00196827
PPP6R1	0.498515	0.00197117
GAS6	-0.336457	0.00198071
TMEM248	0.300181	0.0019883
CALHM1	0.323393	0.00199
TDRD1	0.966198	0.0019935
CCDC130	-0.42464	0.00199424
RPS27	0.827526	0.00199843
PFKL	-0.35251	0.00199843
MYL6	0.690445	0.00201431
BORCS6	0.34454	0.00202298
AP1G2	-0.404404	0.00202619
HK1	-0.678182	0.00202829
PRMT1	-0.490576	0.00202829
GMEB2	-0.404992	0.00204219
ALKBH7	0.397749	0.00204268
MYNN	0.33162	0.00204828
SLC7A7	-1.06955	0.00204828
ACO1	-0.26389	0.00204828
RNASET2	-0.990492	0.00205114
SNRPD2	0.765563	0.00206263
ANGEL2	0.419578	0.00208513
SLC7A5	1.22341	0.00208766
TMEM63B	0.513267	0.00209117
AKT1	-0.694672	0.00209261
GZMA	1.2838	0.002098
LSP1	-0.630197	0.00210292
EXOG	0.413461	0.0021034
ZFYVE21	0.518871	0.00210666
ATG4A	0.366278	0.00211285
HLA.A	-0.699839	0.00211477
COMMD6	0.846786	0.00211477
MAPK3	-0.575455	0.00213881
ZNF26	0.269432	0.00214302
CCNH	-0.382076	0.00214394
MCTP2	-0.521025	0.00215862
SPHK2	-0.406384	0.00215862
SLC11A1	-1.18036	0.00216189
TNPO3	-0.487225	0.00216615
TUFM	-0.489536	0.00216615
MICB	0.319791	0.00217181
LEMD3	0.664853	0.00217568
CPQ	-0.956814	0.00217915
VPS33B	-0.308533	0.00218069
GSTP1	-0.840337	0.00219619
IGHMBP2	0.30142	0.00219655
ARL5B	0.31803	0.00221281
RTP4	0.407812	0.00222055
TECPR1	-0.55425	0.0022237
API5	0.431655	0.00222961
DPH3	0.451381	0.00223617
C9orf64	0.332257	0.00225211
ATP1B2	0.341945	0.00227121
FAM102B	0.312915	0.00227121
ADAM17	0.872816	0.00227611
SGSH	-0.777218	0.00228017
SURF1	0.327056	0.00229782
ATP5H	-0.35636	0.00231603
TLE3	-0.567968	0.0023271
RPL35	0.760224	0.00233438
FMO6P	0.353177	0.00233479
MTMR3	-0.58252	0.00233653
MRPL54	0.432768	0.00233653
PIP5K1C	-0.457617	0.00234481
PGD	-1.15005	0.00236627
CIDECP	-0.391863	0.00238145
TRIML1	0.308676	0.00239477
YIPF6	0.590255	0.00240799
GADD45B	0.517003	0.00241445
TRIM24	-0.348911	0.00241833
LOC100505715	0.336443	0.00242493
SLC2A1	0.860609	0.00243397
HNRNPAB	-0.593235	0.00243554
TMEM43	-0.623527	0.00248458
MRPS28	0.304487	0.00248458
EIF2S3	-0.652277	0.00248489
TMED4	-0.533779	0.00250058
ZNF136	0.275493	0.00250689
RNF130	-0.704297	0.00251526
ZNF792	0.284508	0.00251526
HSP90B3P	-0.368629	0.00251612
EXOSC10	-0.495223	0.00251983
PAF1	-0.46508	0.00252507
NDST1	-0.315631	0.00252602
TSC1	-0.459276	0.00253296
ZNF555	0.269055	0.00257902
THAP12	0.535686	0.00259643
RPS15A	1.04066	0.00259771
SEC16A	-0.496622	0.00261546
GAS7	-0.970474	0.00262857
TNK2	-0.435149	0.00262857
CYBA	-0.604206	0.00263921
IFFO1	-0.480947	0.00264421
RAB2B	2.04444	0.00265378
VMA21	0.467274	0.00265417
FPR1	-0.925845	0.00265663
ARHGDIB	-0.520885	0.00267728
MTHFR	-0.364465	0.00267794
STK19	-0.318066	0.00267794
TECR	-0.625109	0.00268388
PNISR	-0.467167	0.00270205
MCM3	-0.679641	0.00272763
AMY2B	-0.344499	0.00272905
CHFR	-0.388785	0.00274184
PDSS2	0.515197	0.00274184
UBE2N	0.47625	0.00274903
MTMR14	-0.701129	0.00275858
TULP4	0.269176	0.00278759
STAT6	-0.665005	0.00279011
ATG7	-0.733583	0.00282081
NIPA2	0.374001	0.00283043
FAM234A	-0.291527	0.00285686
PLXNC1	-0.668873	0.00286535
HOXD3	0.349896	0.00289338
CXCL10	0.384327	0.00289517
FAM120B	-0.447495	0.00289517
ECE1	-0.26928	0.00290039
NXF1	-0.306016	0.00290039
RAB1A	0.426462	0.0029059
RPS9	0.56551	0.00291103
FAM20B	0.618543	0.00292282
LHX6	0.30439	0.0029305
SLC4A7	0.436381	0.00293861
ASPSCR1	-0.546415	0.00300106
SNRNP70	-0.648222	0.00300791
HERPUD1	-0.498837	0.00303479
RPL19	-0.865045	0.00303796
C1orf162	-1.0751	0.00304454
CNIH4	0.95171	0.00305868
YIPF3	-0.542137	0.00306914
IRF2BP1	-0.276675	0.00306992
GABARAP	0.407236	0.00308678
RAP2C	0.554509	0.00308922
EIF1AX	-0.433289	0.00312332
CALU	0.276107	0.00313152
KDM5D	0.434769	0.00318487
GPR132	-0.332002	0.00318882
RILP	0.353723	0.00320684
COX6A1	0.459059	0.00323086
SBF1	-0.351497	0.0032523
RNF103	-0.346615	0.00325543
MAPK1	-0.621296	0.00326648
TMED1	0.370431	0.00327226
GRSF1	0.359162	0.0032738
SLC25A1	-0.319003	0.00328707
ATP5L	0.711352	0.00328873
UGGT1	-0.371791	0.00329963
DENND4A	0.364086	0.00330317
CRELD2	-0.523681	0.00331129
CCDC50	-0.441533	0.00333455
CTDSP2	-0.524143	0.00334389
TSC22D2	0.42247	0.00335076
MMP9	-1.94015	0.00335172
MRPS33	0.377202	0.00335612
CELF1	-0.292465	0.00335612
CDK12	0.383946	0.00336907
PNN	-0.528243	0.00338558
TRRAP	-0.337629	0.00339281
PEX19	0.28742	0.00339281
NFIC	-0.439875	0.00339748
FCHSD2	0.338636	0.0034302
NCAN	0.363241	0.00344057
NDUFV2	0.492246	0.00344061
ADAM8	-0.643992	0.00346554
EPC1	-0.317232	0.00352255
USP1	0.480891	0.00352255
ADM	-1.0334	0.00352255
NFAT5	0.36373	0.00353036
MEF2D	-0.296521	0.00353036
SAR1A	0.465039	0.00353036
CD99L2	-0.831053	0.00353223
SYTL2	0.710513	0.00354563
MIF4GD	0.379741	0.00354654
RASAL3	-0.688116	0.00355983
MRPL46	0.267446	0.00358168
RPS4Y1	1.89179	0.00363671
RPS10	0.616213	0.00365295
MYLIP	0.739208	0.0036566
RBM42	-0.443166	0.0036566
MRPL53	0.355865	0.00368361
SFXN4	-0.556552	0.00368361
DUSP19	0.948971	0.00368361
TMTC1	-0.355591	0.00369167
COMT	-0.584852	0.00371159
ACVR1B	-0.559317	0.0037509
FRAT2	-0.744889	0.0037531
SPOP	-0.478908	0.00375456
NOA1	-0.346928	0.00376222
TMEM50B	0.514155	0.00376248
PAPOLA	0.511004	0.00377421
AGPS	-0.295718	0.00377421
ASB8	0.3776	0.00377421
SUCLG1	-0.325496	0.00378885
CD151	-1.04524	0.00382599
UBE2Q2	0.467744	0.00383302
RPPH1	0.445772	0.00383916
X6.Sep	-0.41142	0.00387003
GK2	0.333804	0.00388275
KRT9	0.28075	0.00388716
MYH9	-0.634835	0.00388798
LLPH	-0.292255	0.00389662
DPYSL2	-0.780178	0.00392514
SAP25	-0.556706	0.00393542
TMEM184B	-0.408675	0.00393601
ARSA	-0.316539	0.0039912
GVINP1	0.882324	0.00399859
UHMK1	0.592412	0.00403712
HOPX	0.779169	0.00404942
SIAH2	1.22732	0.00405725
NISCH	-0.336968	0.00407414
COX20	0.405574	0.00407572
EXOSC1	-0.326029	0.0040763
COX5A	-0.422851	0.0040763
UTP6	-0.298666	0.00411145
KIF20B	0.331059	0.00416218
KDSR	0.412125	0.00418843
GSN	-0.5373	0.00419324
SMC3	-0.318931	0.00424656
ARL17A	0.505038	0.00425473
GLMP	-0.672537	0.00426166
EGLN1	-0.416931	0.00427897
PMVK	0.28776	0.00429779
CDC5L	-0.335102	0.00430119
OSBPL9	-0.557134	0.00431262
IFT20	0.450436	0.0043411
CSNK1E	-0.524243	0.00434561
STEAP4	-0.35119	0.00434561
COQ10B	0.332216	0.00435135
SRP19	0.429704	0.00436361
DPH5	0.358222	0.00437155
COX4I1	-0.431146	0.00438001
ITPKB	-0.335011	0.00440904
ZBTB24	0.301705	0.00441863
CIAO1	0.456101	0.00444639
SETDB1	-0.432889	0.00444774
ZDHHC2	0.295845	0.00445737
SERPINA1	-1.02605	0.0044584
ASH2L	0.419208	0.00447635
AATF	-0.444225	0.00447685
PACS1	-0.564754	0.00448713
COX7B	0.851098	0.00448713
CBLL1	-0.281346	0.00448713
NCF1C	-0.823545	0.00448713
GBE1	-0.388466	0.00448713
UBE3C	-0.268778	0.0044913
VPS37B	-0.456327	0.00449145
ADRB2	0.535549	0.00451482
CSAD	-0.737818	0.00452329
TPM3P9	-0.309935	0.00453156
WRAP73	-0.327836	0.00455568
PMPCB	-0.385584	0.00457548
ZNF763	0.402785	0.00459636
CHP1	0.479874	0.00466017
MYC	-0.577346	0.00466262
FXR1	0.413451	0.00467639
XAF1	1.33436	0.0046917
STAT2	0.82258	0.00471927
RALY	-0.457576	0.00471927
GPN1	0.308481	0.00474265
TRAM2	-0.351724	0.00477486
DHRS1	-0.554953	0.00477752
GABBR1	-0.374866	0.00477784
CIB1	-0.677021	0.00482226
SAMM50	-0.468756	0.0048328
SUN2	-0.585062	0.00487731
DCUN1D5	0.321192	0.00487731
C12orf29	0.336066	0.00487731
CIRBP	-0.507347	0.00489464
PSMB5	0.294622	0.00489517
BRF2	0.296901	0.00491032
APOBEC3G	-0.279438	0.00497323
RFESD	0.801146	0.0049759
SELENOW	0.43666	0.00498439
SLC30A3	0.509549	0.00499373
SOD2	-1.21982	0.00499934
RUNDC1	-0.328569	0.00501033
PLIN2	-0.492033	0.00506345
SMIM5	0.54258	0.00507234
CASP3	0.518056	0.005076
MAPKAPK2	0.441809	0.00507739
WDR61	-0.299011	0.00509036
GLYR1	-0.264052	0.00509268
CYC1	-0.336053	0.00512136
LRRC75A.AS1	0.939316	0.00516969
FOLR3	-0.931205	0.00521803
UBXN4	0.56571	0.0052267
SYNE2	-0.345089	0.00524666
CAPG	0.731642	0.00526807
SMARCAL1	-0.289135	0.00528252
PCNA	-0.489888	0.00531871
ARHGDIA	-0.55772	0.00533733
DDX18	0.40945	0.00534161
RBBP6	0.329878	0.00536383
MYO3B	0.777388	0.00540328
GPA33	0.367809	0.00540779
FGD3	-0.627489	0.00541289
PRDX3	-0.662468	0.00541509
CXorf38	-0.390036	0.00541845
HBP1	0.372326	0.00542435
HPS6	-0.366468	0.00542435
GNL2	-0.279838	0.00550104
DHX30	-0.269369	0.00551078
PLEKHA2	0.308988	0.0055322
HSF1	-0.26735	0.00554064
ATP5B	-0.475091	0.00555321
ANK1	0.454059	0.00557263
IKZF1	0.614602	0.00558754
ZMAT3	0.920672	0.00560249
DHRS12	-0.321879	0.00561265
RBL2	-0.463663	0.0056328
ATP5J2	0.4858	0.00570518
SPCS2	-0.394027	0.00571364
SAMD9L	0.918837	0.00571904
H2AFX	-0.372565	0.00574968
PHAX	0.698091	0.00575447
MON1B	-0.28073	0.00579771
DPEP2	-1.04509	0.00583949
MT1A	0.782817	0.00584822
TMEM179B	-0.388075	0.0059328
DNMT1	-0.664086	0.0059328
SERBP1	0.364449	0.00595011
EXO5	0.773301	0.00595011
CHRNA5	1.12573	0.00595668
RN7SK	0.621454	0.00601569
SNRNP40	-0.295157	0.00601637
UBE3B	0.301156	0.00602169
AKAP5	0.588462	0.0060321
VGLL4	-0.337344	0.0060321
CA1	2.26028	0.0060321
MAGED1	-0.47822	0.0060321
TP53I11	-0.295149	0.006049
PHF23	0.273182	0.00608622
DAPK1	-0.29206	0.00609081
LMOD3	1.01891	0.0061357
NLRX1	-0.522123	0.00615872
NARF	0.701565	0.00616515
ELOB	0.661376	0.00616515
N4BP1	-0.614717	0.00626714
TCIRG1	-0.720433	0.00627107
ARID1B	0.334402	0.00627496
IAH1	0.29543	0.00628787
TUBB	-0.620931	0.00628787
AMFR	0.745512	0.00631185
KLF2	-0.418287	0.00634095
ZC3HAV1	0.543263	0.00636086
C2orf76	0.266265	0.00636331
ANKRD33	-0.897916	0.00636917
CPM	0.37137	0.00641808
SUPT5H	-0.325643	0.00641808
DGUOK	-0.350887	0.00643537
LRRC25	-0.659378	0.00643537
TIMP1	-0.927856	0.00643537
TSPO	-0.877488	0.00643741
MOSPD2	0.629535	0.00643741
CNBP	-0.782261	0.00643741
TIGD5	-0.271953	0.00649894
KIAA1191	0.409345	0.00649894
TMEM145	0.300118	0.00654217
RPS6KB1	0.389463	0.00655241
ODF2	0.317169	0.00659803
MAP3K1	0.610351	0.00660332
PRKAG1	0.280988	0.00660332
RPL31	0.910857	0.00662543
HMOX1	-0.528453	0.00666692
WBP2	-0.479342	0.00667897
MLEC	-0.417342	0.00667897
CUEDC2	-0.36716	0.00668568
MPDU1	0.386824	0.00669457
KLF13	-0.454323	0.0067078
CYFIP2	-0.821557	0.00672151
SARS	-0.373655	0.00680457
SLC25A38	0.515281	0.00681045
SETX	0.282828	0.00684149
PLOD1	-0.606187	0.0068783
MOB2	0.388394	0.00689225
SKIV2L	-0.379859	0.00692737
PHKA2	-0.639555	0.00697258
DYNLT1	0.648609	0.00699733
ACTB	-0.349178	0.00700879
DGKQ	-0.315661	0.00700879
CTSL	0.605984	0.00700879
ATIC	-0.487214	0.00703263
PSMB8	0.612588	0.00703263
RWDD1	0.502563	0.00703263
CARD9	-0.365464	0.00707113
TAX1BP1	0.639292	0.00709211
PRDM1	0.56979	0.00712157
NUAK2	-0.578617	0.00713823
GFM1	0.30861	0.00715361
NUCKS1	0.488233	0.00715637
PPP1R21	0.512387	0.00717387
ATP13A1	-0.446355	0.00718672
ABHD8	-0.319606	0.00722425
WDR48	0.473176	0.00729983
TCEAL8	0.388425	0.00733398
KIAA0391	0.306528	0.00734874
CHD1	0.570216	0.00737459
ROPN1L	-0.584396	0.00737641
GNPAT	-0.279373	0.00738302
KLHL35	0.404582	0.00740136
TYROBP	-0.578019	0.00750357
DIRC2	-0.606821	0.00751272
NOTCH1	-0.582027	0.00763212
EHD1	-0.660262	0.0076577
HMGB1	-0.43515	0.00767592
CHD8	-0.50856	0.00768822
TRIM10	0.810544	0.0076933
LSM3	0.581901	0.0076933
LRP3	-0.423931	0.00775164
DISC1	0.646597	0.00786521
FKBP8	1.07915	0.00791247
DNAJA4	1.18062	0.00795097
RPL18	-0.791427	0.00795292
HS1BP3	-0.337278	0.00795648
CD300C	-0.525882	0.00795648
CITED2	-0.48381	0.00795648
PHF11	0.568083	0.00800077
XK	1.4459	0.00806279
ZBTB33	0.449216	0.00807981
SNRNP27	0.377354	0.00808124
LARP4B	-0.354711	0.00808124
BZW1	0.450599	0.0081051
PDS5A	0.296153	0.00819856
FOPNL	0.352112	0.00820384
BCORL1	-0.323569	0.00824613
TDG	0.429941	0.00826253
AGPAT1	0.381468	0.0082849
ZNF410	0.28649	0.00829265
PPP2R2B	0.338605	0.0083366
HBZ	1.27099	0.00834571
CACYBP	0.266702	0.0083702
C15orf61	0.381015	0.00837646
MRPL55	0.374396	0.00837944
FAM90A27P	0.61933	0.00838751
CDKN2D	0.513201	0.0083906
TMEM87A	0.524374	0.0083906
C2orf88	1.28469	0.0083906
LINC00857	0.601281	0.00840724
FZD7	0.702766	0.00841594
RPL11	0.736778	0.00841594
NCAM1	0.378666	0.00841654
EIF5B	0.327918	0.00841654
LEPROT	0.605187	0.00841654
ABCC5	-0.400972	0.00841654
CHST13	-0.725792	0.00841654
DOK2	0.548574	0.00850904
TIMM21	-0.325074	0.00852853
ADIPOR2	0.281801	0.00855862
PEX16	-0.410174	0.00856766
SSH3	-0.34302	0.00861529
TMCO3	-0.540122	0.00862168
SLC39A1	0.316729	0.00863786
PGLS	-0.433793	0.00864623
FAM53B	-0.46488	0.00866091
LAPTM4A	0.392412	0.00866091
TMEM156	0.559793	0.00866091
INTS3	-0.414205	0.00866091
TMEM205	-0.529497	0.00867329
ANKHD1	-0.311602	0.00870267
SCAMP1	0.407623	0.00875866
CBLB	0.509109	0.00876544
TCF25	-0.591358	0.00876544
SHC1	0.359326	0.00876975
BTN3A2	-0.575079	0.00877045
COX8A	-0.462233	0.00883451
TRPT1	-0.342275	0.00884489
RNF11	0.966454	0.00886811
FAM129A	-1.04788	0.00886891
RCN1	0.306498	0.0089286
PLXDC2	-0.46721	0.00893663
SYAP1	0.781842	0.00893663
TDP2	-0.399629	0.00893892
PTK6	0.538771	0.00893892
GYPA	0.510676	0.00893892
BDNF	0.281041	0.00893892
ZNF296	-0.391299	0.00896008
C8orf59	0.571994	0.00896008
PCF11	0.39399	0.00906132
RSL24D1	0.698117	0.00907566
NAGPA	-0.278001	0.00907747
UQCRC1	-0.472883	0.00910095
BOLA2	0.329502	0.00912302
TGFBI	-1.27244	0.00917748
DHPS	-0.407207	0.00919357
TRIM5	-0.299487	0.00919843
ZNF319	-0.379638	0.00923287
HLX	-0.485594	0.00924584
MBNL3	1.52072	0.00928288
KIAA0319L	-0.419441	0.00929679
TRAPPC12	-0.375444	0.00931662
H2AFY	-0.611593	0.00933438
LILRA3	-0.783875	0.00937835
HCK	-0.759647	0.00942391
CTNNB1	-0.311359	0.00956823
DUSP6	0.710957	0.00958716
ZNF398	-0.276611	0.00958716
GAR1	-0.393506	0.0095971
SMCHD1	0.482951	0.0096159
BNIP3	0.313834	0.00963622
PPP1R18	-0.403094	0.00967643
DNAJC3.AS1	0.464929	0.00970351
USF1	0.495772	0.00970351
SLC43A2	-0.700007	0.00970351
EIF5A	0.496997	0.00971231
IDH3B	-0.457019	0.00972902
DMAP1	-0.34456	0.00978223
GYS1	-0.276231	0.00978223
HERC1	-0.354263	0.00981893
TMSB10	-0.440409	0.00981893
DCAF11	0.522651	0.00983335
OXLD1	0.366983	0.0098539
CRK	0.428299	0.0098539
RNA18SN5	-0.758305	0.00986179
LINC01000	-0.736998	0.00988577
HMBS	1.03209	0.00988577
NT5M	0.635098	0.0098939
TSC22D4	-0.447798	0.00993947
INPP5A	-0.267309	0.00995765
ZNF641	-0.514937	0.0100015
HSCB	0.601242	0.0100145
NSL1	0.531931	0.0101719
AHSP	2.27406	0.0102268
C6orf106	0.282957	0.010265
ZNF175	0.296083	0.0103341
SP110	-0.441794	0.0103549
H3F3C	-0.582856	0.0103802
RHOG	-0.711859	0.0103936
CSNK2A1	0.387838	0.0104465
MXD4	-0.537255	0.0105856
MRPL35	0.400987	0.0106052
LMAN2	0.360715	0.0106248
STRADA	-0.448157	0.0106248
NFKB1	-0.484112	0.0106502
PNPO	-0.355612	0.0106848
ETFDH	-0.308817	0.0106956
SHROOM4	0.893974	0.0107191
CPVL	-1.13212	0.0107219
KATNA1	-0.272341	0.0107229
GTF2B	0.315655	0.0107229
PSMD12	-0.283222	0.0107229
IGF2BP3	0.577607	0.0107229
NDFIP1	0.28059	0.0108128
DUSP22	-0.360791	0.0108174
ANKRD55	-0.578023	0.0108392
PHLDB1	0.662169	0.0109452
ACADM	0.5006	0.0109452
UBR2	0.404867	0.0110356
SND1	-0.457091	0.0110434
KRBA1	0.321299	0.0110721
CCBE1	0.909208	0.0111271
KDM5A	0.40048	0.0111444
ALDOA	-0.526288	0.0111511
KLHL9	0.415189	0.0112295
CD74	-0.945871	0.0112542
TCF7L2	-0.463602	0.0112542
TMEM56	0.367746	0.0112633
ZNF626	0.3393	0.0112786
TFRC	1.1043	0.0112884
XRN1	0.586369	0.0113121
TNFSF15	0.773057	0.0113412
FLOT2	-0.808375	0.0113958
HERC5	1.47361	0.0114131
ARSD	-0.437427	0.0114485
NRDE2	-0.29758	0.0114512
RAB3IP	0.340821	0.0114512
CRCP	0.615392	0.0114678
SDHAF1	0.285354	0.0114881
DMAC1	0.28259	0.0115003
NCAPD2	-0.275816	0.0115003
CEPT1	0.596352	0.0115076
LPAR2	-0.624949	0.0115133
MRPS22	0.360932	0.0116172
ZNF394	0.865029	0.0116172
UBE2S	0.492072	0.0116841
NPRL2	-0.346827	0.0116961
G6PD	-0.653884	0.0117265
MYO18A	-0.426836	0.0118085
DPF2	-0.291437	0.0118278
MAFA	0.620347	0.0118278
NBEAL2	-0.561807	0.0118981
PSENEN	0.386987	0.011913
TMEM35B	-0.352002	0.0119164
OR52N2	0.310841	0.0119164
PTPN11	0.386792	0.0119164
G3BP2	0.61398	0.0121153
TMBIM1	0.330365	0.0121153
TBC1D20	0.283815	0.0123113
EIF3K	-0.488247	0.0123113
OPA1	0.304594	0.0123385
CAPNS1	-0.548436	0.0123628
LGALS9	-0.442958	0.0123628
ZNF577	0.796897	0.0123752
LTBR	-0.621062	0.0123929
TRIP12	0.538072	0.0124356
AMY2A	-0.424619	0.0124702
RETREG1	0.369824	0.0124883
RRAGA	0.345615	0.0124914
CYB561A3	-0.351391	0.0125074
SELENOK	0.821532	0.0125522
BTN2A1	-0.545143	0.0125522
SLC9A3R1	0.464692	0.0127599
PYCR2	-0.268932	0.0127859
CES3	0.703448	0.0127859
SH3GLB2	0.97918	0.0128347
NAAA	-0.481534	0.012836
ZDHHC8	-0.504687	0.0128551
USP32	-0.556882	0.0128955
PSMA6	0.822754	0.012907
NLRP3	-0.432884	0.0130157
SUCLG2	0.326396	0.0130375
NCOA1	0.367348	0.0130393
CD300A	-0.513907	0.0130573
TMLHE	0.387893	0.0131076
EP300	-0.61746	0.0131133
PLCB2	-0.551496	0.0131136
PHF3	-0.307824	0.0131136
CRHR1	0.269224	0.0131499
DDRGK1	-0.305094	0.0132264
ANP32A	-0.363623	0.0132472
ADGRE3	-1.00422	0.0133188
ENTPD4	-0.305653	0.013385
LCOR	0.537947	0.0134818
STARD10	-0.439005	0.0135883
ARHGAP4	-0.494064	0.0136158
SESN1	0.393448	0.0136158
MEGF10	0.595527	0.0136351
EXOSC3	-0.312896	0.0136592
SLC8B1	-0.40279	0.0136592
C19orf66	0.486572	0.0136711
TSG101	-0.32977	0.0136911
JOSD2	0.326349	0.0136972
EFNA4	0.428613	0.0137178
YTHDF2	-0.344777	0.0137863
GPER1	-0.538901	0.0138122
WDR45	0.868465	0.0138426
GCLC	0.675819	0.013846
OPTN	1.05649	0.0139197
ZNF189	0.303771	0.013923
GYPE	2.00462	0.013982
PTGFR	0.287937	0.013983
RPS28	-0.621789	0.0140954
TAPT1	0.310391	0.0141201
HIST1H2BK	-0.583376	0.0141611
CCNJL	-0.435348	0.0142931
PRAM1	-0.747906	0.0143283
PIP4K2A	0.936587	0.0143494
MYH4	-0.304306	0.0143494
CSE1L	0.432827	0.0144739
TTL	0.287581	0.0144739
SKI	0.264817	0.0145304
TBC1D15	0.331849	0.0145619
C1orf52	0.376269	0.0146398
EFCAB14	0.318572	0.0146549
AGPAT4	-0.270602	0.0146898
MIS12	0.333856	0.0146951
RUBCNL	-0.375601	0.0147597
ORAI1	-0.28085	0.0147724
TMUB2	0.441861	0.0147784
KLHL8	0.853215	0.0148314
HBM	1.38339	0.0148462
FYCO1	0.271888	0.0148462
BARD1	0.395138	0.0149549
ALG13	0.366969	0.0151174
NSFL1C	0.353353	0.0151808
MCMDC2	0.696024	0.0152286
TM9SF3	0.308271	0.0152286
ZNF69	0.775803	0.0152741
PHGDH	-0.543927	0.0153405
KMT5A	-0.266765	0.0153405
CREG1	0.823445	0.0153405
EVA1B	0.355863	0.0153976
SNX2	0.369239	0.0154169
ATP5G2	-0.473897	0.01548
NDE1	-0.754141	0.0154829
PTPA	-0.378442	0.0156046
NDUFS4	0.496113	0.0156046
TDP1	0.878524	0.0156046
GAB2	-0.550464	0.0156484
COPS3	0.461686	0.0158024
MAPRE1	-0.440431	0.0158169
TOP3A	-0.394947	0.015839
SERINC3	-0.31435	0.0160094
PRR13	-0.46194	0.0160094
SP4	0.267993	0.0160746
NIPSNAP2	0.267221	0.0160746
LEP	0.860873	0.016075
MRPL37	-0.49314	0.0161786
KRAS	0.413441	0.0162993
ZNF563	0.289063	0.0163015
RPL3	-0.57506	0.0163395
FAM76B	0.302809	0.0163468
ARL4A	0.722969	0.0163581
RPS7	0.650384	0.0165992
PSME4	0.7781	0.0165992
RPL39	0.619181	0.0166315
PSMB3	-0.505045	0.0166655
GNS	-0.720705	0.0166655
TMEM181	0.518856	0.0167212
XRCC5	0.293793	0.0167216
LRRK2	-0.797104	0.0168673
FAM89B	0.485098	0.0168763
BCYRN1	0.69611	0.0168781
TIAF1	-0.592325	0.0170093
VARS	-0.315452	0.0170291
CYFIP1	-0.332019	0.0170637
STRN3	0.339917	0.0171489
MSN	-0.420892	0.0171641
B4GALT5	-0.607071	0.0172134
APP	-0.357732	0.0172832
RAB8A	-0.338275	0.0172832
CSNK2B	-0.397622	0.0172898
CRBN	0.572359	0.0172898
FCGRT	-0.775601	0.0172979
GNAQ	-0.362242	0.0173155
GPR108	-0.368154	0.0173155
MDM4	-0.266353	0.0174871
IL2RG	0.450515	0.0174902
PPP1R7	-0.299961	0.0175086
UBXN11	-0.352727	0.0175263
GZMH	1.00241	0.0175263
RNF14	0.768104	0.0175497
SLC15A3	-0.655854	0.017607
DNAJA2	0.45668	0.0176992
RAB9A	-0.311809	0.0177523
NOL12	-0.296985	0.0177549
ZFAND2B	0.338435	0.017772
RUFY1	-0.334657	0.0178475
SH2B3	-0.521954	0.0178801
TST	-0.476477	0.0179015
ACTR1A	-0.397336	0.0179015
ZNF483	0.697367	0.0179988
RASA1	0.353469	0.018016
P4HA1	0.398756	0.0180868
CD47	0.467816	0.0180943
TXNDC17	0.611448	0.0181234
WDR6	-0.430768	0.018168
PGM2L1	0.269781	0.0182475
PCBP2	0.52128	0.0182505
LYN	-0.605982	0.018319
LUZP1	0.330817	0.0183784
MID1IP1	-0.71181	0.0185124
MILR1	-0.372176	0.0185236
UBQLN4	0.342673	0.0185236
TSC22D3	0.674473	0.0185801
CST3	-0.983044	0.01863
RABEP1	0.263193	0.0186885
TFAP2A	0.473586	0.018758
JADE2	0.500605	0.0187597
ZC3H11A	-0.266322	0.018975
TRIOBP	0.309214	0.0190759
ATP5C1	0.572755	0.0191486
MKLN1	0.352837	0.0191524
MED22	-0.356888	0.0191627
CEBPG	0.357417	0.0191949
HSP90AB1	-0.577061	0.0191949
C3AR1	-0.711024	0.0192074
PSMC5	-0.471274	0.0192181
IFIT1	1.47725	0.0193234
MRPS30	-0.272609	0.0193422
S100P	1.29861	0.0193973
QARS	-0.418683	0.0194064
SHCBP1	0.313659	0.0194064
PIGX	0.508572	0.0194222
PHF1	0.354688	0.0195184
NDUFS7	-0.458098	0.0195868
PNPLA6	-0.766953	0.0196419
DDR1	0.277321	0.0197879
APOL3	-0.303372	0.0198263
UBXN1	-0.441334	0.0198474
TMEM165	0.434546	0.019911
HSH2D	0.432682	0.020027
BRI3	-0.424212	0.020027
ZC3H7A	-0.313534	0.0201708
SUGP2	-0.283712	0.0201974
PANX2	-0.639383	0.0202011
STAB1	-0.323932	0.0202484
SAR1B	0.566083	0.0203031
TNPO2	-0.28714	0.0204589
NRDC	-0.320312	0.0204589
CARHSP1	0.708706	0.0204589
MARCKS	-0.612548	0.020552
RHOA	-0.435159	0.0205802
RNASEH1	-0.274341	0.0207005
MTO1	-0.342757	0.0207069
USP6	-0.27334	0.020707
SLC12A6	-0.282047	0.0207515
ZFR	0.412076	0.0207515
IPO13	0.266035	0.0207875
SHOC2	0.467502	0.0207875
RBM15	0.324189	0.0207912
JAZF1	0.650249	0.0208089
MANBAL	0.319192	0.0208234
PINK1	0.342797	0.0208321
TOM1	-0.674753	0.020924
PKM	-0.553764	0.0209473
RPL36AL	-0.343318	0.0209528
PDPR	-0.409158	0.0210724
HSD17B11	-0.683717	0.0211567
VPS41	0.374807	0.0211917
MTMR4	0.349487	0.0212515
SCAP	-0.434706	0.0213251
APOBEC3A	-0.554009	0.0213318
SPTLC2	-0.301715	0.0213907
BCKDK	-0.632085	0.0214536
XPNPEP3	0.459741	0.021531
FPR2	-0.836831	0.0215626
ZER1	0.279892	0.0215703
CLC	1.46158	0.0216519
HNRNPA1	-0.61315	0.0216519
RRP12	-0.549597	0.0216519
DSTYK	-0.278691	0.0216999
S1PR4	-0.545707	0.0217358
TNRC6B	-0.275379	0.0217367
SLC1A5	0.804222	0.0218279
ZNF263	0.275994	0.0218373
GYPB	1.58372	0.021841
ITGAM	-0.653956	0.0218919
FHL2	0.675496	0.0218919
THOC5	-0.557023	0.0219678
SET	0.463379	0.0219746
CNN2	-0.60211	0.0220409
MOB3C	0.35587	0.0220409
KRTCAP2	0.461303	0.0220409
ERO1A	0.573791	0.02209
RSU1	-0.313564	0.02209
REPIN1	-0.443131	0.0221783
CD33	-0.450324	0.0222026
REXO2	0.754389	0.0222026
ITPK1.AS1	0.712385	0.0224925
ST3GAL2	-0.288199	0.0225012
HIPK2	-0.416055	0.0225012
KYNU	-0.523975	0.0225055
LSMEM1	-0.371131	0.0225297
S100A11	-0.631844	0.0226231
CCDC59	-0.298824	0.0226417
RSAD2	1.02847	0.0227221
XRCC6	-0.44062	0.0228134
MIR22HG	0.275749	0.0230655
HLA.G	-0.557834	0.0230655
SLC30A9	0.352854	0.0230655
POFUT1	0.615173	0.0230905
DENND1A	-0.268232	0.0231315
SEPHS2	0.328414	0.023151
RASGRP2	-0.340827	0.023151
SLMAP	0.445013	0.0231935
ITGAL	-0.528119	0.0232088
PJA2	0.562154	0.0232282
SLC7A1	0.700635	0.0233117
RPS4X	-0.76607	0.0234779
RAVER1	-0.308761	0.0235113
SLC11A2	0.320576	0.0235227
SYT15	0.326051	0.0236561
UVSSA	0.668083	0.0236959
STK4	0.267792	0.0237084
MKNK2	-0.475138	0.0237152
TRPM6	-0.472092	0.0237222
PIK3CG	0.466775	0.0237395
FHDC1	0.310296	0.0237496
PMEPA1	0.375694	0.023817
GSTO1	0.547967	0.0239101
RPL23AP64	-0.866436	0.023993
ATP6AP2	-0.60427	0.0241676
NUDT1	0.534159	0.0241785
ASXL2	-0.353523	0.0242077
SULT1A2	-0.351285	0.0242608
CYBB	0.832325	0.0243728
GFOD1	0.5093	0.0243728
TRA2B	0.401418	0.0243728
ROPN1B	1.13768	0.0243867
UBE2L3	-0.403257	0.0244148
TREML3P	-0.551146	0.0245393
CLCN3	0.41944	0.0246059
HLA.H	-0.716229	0.024641
RPS21	0.285481	0.0246718
TPP1	-0.356285	0.0247014
POLR2B	-0.305044	0.0247879
PSMD10	0.281379	0.0247991
SEC22C	-0.263854	0.0248473
PRUNE1	0.410852	0.0248755
TBK1	0.388591	0.0249075
OGFR	-0.356469	0.0249712
CD68	-0.373789	0.0250624
ERAP2	0.73133	0.0251962
SIRT1	0.271488	0.0252916
HLA.DQA1	-0.742742	0.0254571
HNRNPD	-0.35785	0.0254645
RXRB	0.27366	0.0254687
HTR2A	0.350496	0.0254807
RFLNB	-0.611764	0.0254807
PSMB9	-0.489742	0.0256098
IFITM1	0.575179	0.025635
PIEZO1	-0.496092	0.0258259
LOC729603	0.499629	0.0258455
MPC2	0.381765	0.0259063
IGF2BP2	1.20506	0.0259104
SH2D3C	-0.502663	0.0259587
ERCC1	-0.425104	0.0259587
ADA2	-0.880504	0.0259646
GLRX	0.635447	0.0260418
DNA2	0.618079	0.0261035
TSTA3	0.78722	0.026127
MED4	0.298321	0.026129
CHST12	0.302814	0.0263225
ASGR1	-0.573231	0.0263443
AP3B1	-0.353372	0.0263443
YPEL5	0.498166	0.0265268
FLJ13224	0.294071	0.0265487
ACLY	0.319332	0.026563
PRDX5	0.424349	0.026767
GPR1	0.849525	0.0269066
CLN5	0.350442	0.0269067
SKAP2	0.631116	0.0269512
ISG20L2	-0.372839	0.0269521
RHAG	0.412828	0.0269604
ABHD5	-0.583642	0.0269824
CCDC89	-0.310962	0.0271777
LINC00989	0.414362	0.0271799
SEMA4A	-0.765851	0.0272171
GJC2	0.304319	0.0272171
BICRAL	0.308887	0.0272171
PPP1R2	0.291617	0.0272368
DENND1B	0.415357	0.0272546
CDC42EP2	-0.342643	0.0272913
AFTPH	-0.317316	0.0273296
CCDC6	0.445367	0.0273296
MARCKSL1	-0.490375	0.027464
ECHDC1	-0.2639	0.0275389
AP5M1	0.268387	0.0275897
ANKFY1	-0.313406	0.0276952
PRCP	-0.432866	0.0278162
IMPDH2	-0.333444	0.0278429
DESI1	-0.304943	0.0278547
PSMD6	-0.421327	0.0278565
CXCL16	-0.833227	0.0278565
ZNF830	-0.268961	0.0278565
ETFRF1	0.277083	0.0278565
ITGB3	-0.494276	0.0279317
ADAT1	-0.310758	0.0279689
RNF146	-0.359065	0.0279794
KLF4	-0.438836	0.0279794
DGKA	-0.273663	0.0279857
DGCR2	-0.376168	0.0280156
CDK5RAP3	-0.444623	0.0281798
CPSF3	-0.281881	0.0282859
ZNF106	-0.447058	0.0283374
VPS25	0.291401	0.0283683
CTSH	-0.623052	0.028656
ST6GALNAC6	0.40285	0.0287493
SRSF9	-0.287835	0.0287493
FNTA	-0.353392	0.0288873
LOC729609	0.553444	0.0289074
HBQ1	0.849993	0.028985
ITGA2B	-0.991822	0.0290515
CD82	-0.724803	0.0293961
SDHAF3	0.623191	0.0294992
BATF2	0.264224	0.0294992
SLC2A11	-0.940441	0.029524
COQ8A	-0.537562	0.029542
PSMA1	-0.446138	0.0295496
TOMM5	0.410409	0.0295496
AGTPBP1	-0.629763	0.0296869
AKNA	-0.530867	0.0297509
PLIN4	-0.460295	0.0300079
PPM1K	0.572985	0.0300967
HMG20B	-0.474422	0.0301495
HCLS1	-0.574305	0.030152
NME3	0.381701	0.0301735
RP2	-0.333655	0.0302743
RFXANK	-0.412072	0.0303097
TNFRSF1A	-0.591403	0.0305957
ATP1B3	-0.430336	0.0306222
SMIM26	0.2786	0.0307356
KCTD20	0.309487	0.0308578
MSMO1	0.452088	0.030892
DHRS4	-0.32764	0.0309131
SNRNP25	-0.30579	0.0310845
PCMTD1	0.509578	0.0311559
DARS	0.461872	0.0312318
SH3BGRL3	-0.517385	0.0313439
CCDC117	0.368447	0.0314292
KLRG1	0.517964	0.0314713
EMC7	-0.266443	0.0314713
PLXNB2	-0.431437	0.0314713
CDV3	-0.357129	0.0314713
POC1B	0.412142	0.0314984
TCAF1	0.424441	0.0317577
WASF2	-0.434981	0.0317795
[truncated: 213 more rows]
